# Supplementary material for: Comorbidities in Patients with Autoimmune Bullous Disorders: Hospital-Based Registry Study
Source: Life (Basel). 2022 Apr 18;12(4):595. doi: 10.3390/life12040595 (PMC9031095; doi:10.3390/life12040595)
Supplement: Supplementary file 1 [file life-12-00595-s001.zip]

Archive with 2 entries (2 files):
- STROBE-checklist.pdf
- SUPPLEMENTARY MATERIAL.pdf
